# Supplementary material for: Excess Enthalpies Analysis of Biofuel Components: Sunflower Oil–Alcohols Systems
Source: Int J Mol Sci. 2024 Mar 13;25(6):3244. doi: 10.3390/ijms25063244 (PMC10970517; doi:10.3390/ijms25063244)
Supplement: Supplementary file 1 [file ijms-25-03244-s001.zip]

Archive with 1 entries (1 files):
- ijms-2866800-supplementary.pdf
